# Supplementary material for: Genome-wide association study of nausea and vomiting during pregnancy in Japan: the TMM BirThree Cohort Study
Source: BMC Pregnancy Childbirth. 2024 Mar 20;24:209. doi: 10.1186/s12884-024-06376-4 (PMC10953086; doi:10.1186/s12884-024-06376-4)
Supplement: Supplementary file 2 — Supplementary Material 2 [file 12884_2024_6376_MOESM2_ESM.xlsx]

## Sheet: Table S1 rs77775955
Table S1. Functional analysis for rs77775955 using HaploReg
Query SNP: rs77775955 and variants with r2 >= 0.2
chr	pos (hg38)	LD	LD	variant	Ref	Alt	AFR	AMR	ASN	EUR	SiPhy	Promoter	Enhancer	DNAse	Proteins	Motifs	NHGRI/EBI	GRASP QTL	Selected eQTL	GENCODE	dbSNP
		(r²)	(D')				freq	freq	freq	freq	cons	histone marks	histone marks		bound	changed	GWAS hits	hits	hits	genes	func annot
11	101376983	1	1	rs77775955	G	A										SP2				75kb 3' of TRPC6

## Sheet: Table S2 rs749451
Table S2. Functional analysis for rs749451 using HaploReg
Query SNP: rs749451 and variants with r2 >= 0.2
chr	pos (hg38)	LD	LD	variant	Ref	Alt	AFR	AMR	ASN	EUR	SiPhy	Promoter	Enhancer	DNAse	Proteins	Motifs	NHGRI/EBI	GRASP QTL	Selected eQTL	GENCODE	dbSNP
		(r²)	(D')				freq	freq	freq	freq	cons	histone marks	histone marks		bound	changed	GWAS hits	hits	hits	genes	func annot
19	18368837	1	1	rs749451	T	C	0.35	0.47	0.48	0.56			ESDR, ESC, IPSC, BRST, BRN, SKIN, FAT, GI, MUS, PLCNT, LNG, PANC, LIV, BLD	ESDR,IPSC,SKIN,LNG,PLCNT,OVRY,MUS,VAS		AP-1,ATF3,AhR::Arnt,Arnt,EBF,Myc,NF-E2,NRSF,Rad21		1 hit	2 hits	PGPEP1	3'-UTR
19	18368237	0.95	0.99	rs12610811	C	G	0.42	0.48	0.48	0.56			ESDR, FAT, GI, PLCNT, PANC, LNG, LIV			p300				PGPEP1	3'-UTR
19	18368209	0.9	0.96	rs28568614	A	G	0.56	0.46	0.49	0.57			ESDR, FAT, GI, PLCNT, PANC, LNG, LIV	KID		Smad			1 hit	PGPEP1	3'-UTR
19	18370419	0.57	-0.98	rs2161106	T	C	0.07	0.31	0.38	0.25						DMRT5,RREB-1,Zfp105			2 hits	465bp 3' of PGPEP1
19	18372413	0.56	-0.96	rs12460909	G	A	0.22	0.49	0.39	0.45		SKIN	ESC, ESDR, IPSC, BLD, SKIN, GI, PLCNT, LIV			Foxm1,SIX5,Smad,Znf143			1 hit	2.5kb 3' of PGPEP1
19	18376177	0.56	-0.99	rs4808790	G	C	0.03	0.31	0.38	0.23		BLD	FAT, BLD, SKIN, GI, MUS, CRVX, LIV	BLD					2 hits	6.2kb 3' of PGPEP1
19	18369799	0.55	-0.96	rs7226	C	T	0.28	0.32	0.39	0.25			ESC, ESDR, IPSC, BRST, BRN, SKIN, FAT, MUS, PLCNT, LNG, LIV, BLD	SKIN,PLCNT,MUS		BDP1,CCNT2,HNF4,INSM1,Klf4,Klf7,MOVO-B,PPAR,Pou2f2,RXRA,Rad21,SP1,TATA,TR4,Zbtb12		2 hits	4 hits	PGPEP1	3'-UTR
19	18378272	0.54	-0.96	rs10424912	C	T	0.55	0.52	0.38	0.44						Nrf-2,TCF11::MafG			1 hit	7.9kb 5' of GDF15
19	18370523	0.53	-0.94	rs8105429	A	G	0.33	0.33	0.39	0.25						ATF3			2 hits	569bp 3' of PGPEP1
19	18379474	0.46	-0.84	rs12104325	G	A	0.69	0.53	0.41	0.45			LNG, FAT, BRST, BLD, SKIN, LIV, PLCNT, MUS, CRVX			Foxm1,SIX5,SP2,Znf143			3 hits	6.7kb 5' of GDF15
19	18380395	0.45	-0.84	rs4808791	G	A	0.11	0.33	0.41	0.24		SKIN, GI, CRVX, LIV, BLD	ESC, ESDR, LNG, IPSC, FAT, BRST, BLD, MUS, BRN, SKIN, VAS, LIV, GI, ADRL, HRT, PLCNT, THYM, PANC, BONE	ESDR,ESDR,LNG,IPSC,BRST,SKIN,SKIN,SKIN,GI,LNG,MUS,MUS,GI,GI,OVRY,PANC,MUS,GI,LNG,CRVX,LIV,BRST,MUS,BLD,BLD,BRN,SKIN,LNG	GR,ERALPHA_A,POL24H8,TCF4,CJUN,GTF2F1,JUND,POL2,SMC3,FOSL2,FOXA1,FOXA2,HNF4A,HNF4G,P300,RXRA,SP1,SREBP1,CMYC,HAE2F1	BCL,CCNT2,Ets,HNF4,PPAR,Pbx3,TCF12,p300			2 hits	5.8kb 5' of GDF15
19	18369361	0.42	1	rs1043063	C	T	0.24	0.29	0.28	0.36				ESC,MUS		E2F,Pou2f2,Rad21,Zfp691		1 hit	2 hits	PGPEP1	3'-UTR
19	18386331	0.42	-0.81	rs1059369	T	A	0.17	0.34	0.41	0.25				ESC,ESDR,ESDR,ESC,LNG,IPSC,IPSC,BLD,BLD,BLD,BLD,SKIN,SKIN,SKIN,GI,GI,KID,LNG,MUS,PLCNT,GI,GI,OVRY,PANC,MUS,GI,LNG,BLD,CRVX,LIV,BRST,MUS,MUS,VAS,BLD,BRN,SKIN,SKIN,LNG	POL2,CTCF,SIN3AK20,POL24H8,GABP,RAD21,TAF1,TAF7,YY1,BAF155,CEBPB,INI1,SMC3,CHD2,HDAC2,HEY1,BCLAF1,CMYC,CTCFL,E2F6,ETS1,HMGN3,JUND,MAX,NELFE,NRSF,POL2B,TAL1,ZBTB7A	Mtf1			5 hits	GDF15	missense
19	18388428	0.41	-0.78	rs1804826	G	T	0.15	0.33	0.41	0.25		ESC, ESDR, IPSC, FAT, STRM, BRST, BLD, MUS, BRN, SKIN, GI, ADRL, PLCNT, HRT, OVRY, LNG, CRVX, VAS, BONE	ESDR, IPSC, ESC, BLD, GI, BRN, HRT, MUS, THYM, PLCNT, SPLN	ESC,ESDR,ESDR,ESC,IPSC,IPSC,BLD,BLD,BLD,BLD,BLD,BLD,SKIN,HRT,GI,GI,KID,MUS,PLCNT,GI,THYM,PANC,MUS,GI,BLD,LIV,BLD,BLD	POL2,CTCF,CCNT2,ETS1,HEY1,TAF1,SUZ12	ATF3,BCL,NRSF,TATA,YY1			6 hits	GDF15	synonymous
19	18390225	0.4	-0.78	rs4808795	G	A	0.13	0.33	0.41	0.25		SKIN	BLD, SKIN, LNG, CRVX	ESDR,IPSC,SKIN,SKIN,SKIN,PLCNT,LNG,LIV,MUS,BLD	POL2,POL2S2,JUND,SIN3AK20,POL2B				7 hits	919bp 3' of LRRC25	intronic
19	18391265	0.4	-0.78	rs12461382	C	T	0.11	0.32	0.41	0.24			BLD, CRVX	ESDR,SKIN,PLCNT,LNG,LIV		Zbtb3			2 hits	LRRC25	3'-UTR
19	18393002	0.38	-0.76	rs73011458	A	G	0.07	0.33	0.41	0.25		BLD	BLD, PLCNT, GI, VAS, BONE	BLD,BLD,BLD,BLD		GATA,HDAC2,Irf,Pax-5,RXRA,p300			3 hits	LRRC25	intronic
19	18371548	0.37	0.97	rs17725099	G	A	0.25	0.22	0.27	0.25			SKIN, LNG, BLD	BLD		GLI,Zic			2 hits	1.6kb 3' of PGPEP1
19	18381764	0.31	0.93	rs139242800	C	T	0.08	0.16	0.25	0.23			PLCNT, LNG, LIV, BLD			Ets,Irf,NF-I,SP1,TATA				4.4kb 5' of GDF15
19	18363777	0.29	0.6	rs3746184	T	A	0.09	0.41	0.43	0.36			ESDR, LNG, IPSC, ESC, BRST, BLD, BRN, SKIN, FAT, LIV, GI, ADRL, MUS, PLCNT, OVRY, PANC, SPLN, CRVX, VAS	PANC		HDAC2,Pax-4		1 hit	3 hits	PGPEP1	3'-UTR
19	18364865	0.28	0.6	rs4072287	C	A	0.25	0.56	0.55	0.66		FAT, BLD, STRM, BRN, SKIN, LNG, CRVX, BONE	ESC, ESDR, LNG, IPSC, FAT, STRM, BRST, BLD, MUS, BRN, SKIN, LIV, GI, ADRL, HRT, PLCNT, THYM, OVRY, PANC, SPLN, VAS	ESDR,ESDR,LNG,IPSC,IPSC,BRST,BLD,BLD,BLD,SKIN,SKIN,SKIN,BRN,HRT,GI,KID,LNG,MUS,MUS,PLCNT,GI,THYM,OVRY,PANC,GI,LNG,LIV,BRST,MUS,BLD,BRN,SKIN,LNG	POL2,HAE2F1	MAZR,NF-kappaB,Spz1,ZBTB7A,Zfp281			3 hits	PGPEP1	3'-UTR
19	18382254	0.28	0.84	rs58835482	TGGGGGCACCCTGA	T	0.4	0.21	0.27	0.24			ESC, ESDR, LNG, BRST, SKIN, ADRL, GI, MUS, PLCNT, THYM, BRN	ESDR,ESDR,BLD,KID,MUS,LIV	HEY1,POL2,TBP	CTCF,ERalpha-a,Esr2,Hic1,Maf,NF-E2,Nrf-2,Roaz,ZBTB7A,ZEB1				3.9kb 5' of GDF15
19	18388612	0.28	0.82	rs1058587	C	G	0.14	0.2	0.28	0.25				ESC,ESDR,ESDR,ESDR,ESC,LNG,IPSC,IPSC,BRST,BLD,BLD,BLD,BLD,BLD,BLD,BLD,SKIN,SKIN,SKIN,SKIN,ADRL,BRN,BRN,HRT,GI,GI,KID,LNG,MUS,MUS,PLCNT,GI,THYM,GI,OVRY,PANC,MUS,GI,LNG,BLD,CRVX,LIV,BRST,MUS,MUS,VAS,BLD,BLD,BRN,SKIN,SKIN,LNG	CTCF,POL2,MEF2A,PAX5C20,PAX5N19,RAD21,RXRA,SIN3AK20,SMC3,TCF12,YY1,ZNF143,NFKB,GABP,TAF7,BAF155,CEBPB,CMYC,E2F6,MAX,POL2S2,CCNT2,CTCFL,ETS1,HDAC2,HMGN3,POL2B,TAF1,TBP,USF1,ZBTB7A,SUZ12,GATA1,ZNF263					GDF15	missense
19	18389912	0.28	0.82	rs16982345	G	A	0.14	0.2	0.28	0.25			BLD, SKIN, PLCNT	SKIN,SKIN,MUS,GI,OVRY,LNG,LIV,VAS,BLD	POL2S2,POL2,POL24H8,POL2B	ZEB1		3 hits	3 hits	735bp 3' of GDF15	intronic
19	18392384	0.27	0.89	rs45543339	C	T	0.18	0.19	0.24	0.25		BLD	BLD, GI, LIV	BLD		LUN-1			1 hit	LRRC25	intronic
19	18385098	0.26	0.81	rs75347775	G	A	0.14	0.2	0.27	0.25		LIV	ESC, ESDR, BRST, SKIN, LIV, GI, PLCNT, CRVX, BLD	GI,GI,PLCNT		LUN-1				1.1kb 5' of GDF15
19	18391564	0.26	0.86	rs116399833	C	A	0.12	0.19	0.25	0.21			BLD, CRVX	LNG		Foxa,Foxp1,HDAC2,RREB-1,Zfp105				LRRC25	3'-UTR
19	18364080	0.25	0.71	rs200057670	C	CT	0.08	0.15	0.32	0.19			ESDR, LNG, IPSC, ESC, FAT, BRST, BLD, MUS, BRN, SKIN, LIV, GI, ADRL, HRT, PLCNT, OVRY, PANC, SPLN, CRVX, VAS	OVRY		EWSR1-FLI1,GATA,HDAC2,Pax-4,Pax-5,SP2,Smad4,p300				PGPEP1	3'-UTR
19	18371015	0.25	0.98	rs35911336	A	G	0.28	0.11	0.19	0.12			BLD			Myf,ZEB1				1.1kb 3' of PGPEP1
19	18371135	0.25	0.98	rs62122399	A	G	0.1	0.1	0.19	0.12			BLD			DBP,Foxa,HDAC2,TCF12,p300				1.2kb 3' of PGPEP1
19	18373270	0.25	0.98	rs74180880	A	G	0.11	0.1	0.19	0.12			ESC, ESDR, LNG, IPSC, FAT, BRST, BLD, MUS, BRN, SKIN, GI, ADRL, PLCNT, LIV, VAS			ATF3,ATF4,HEY1,Maf,SREBP,T3R,TATA				3.3kb 3' of PGPEP1
19	18378503	0.25	0.98	rs8105118	T	C	0.3	0.11	0.2	0.13			ESDR, LNG, FAT, STRM, MUS, SKIN, LIV, GI, PLCNT, PANC, CRVX, BRST, VAS, BLD, BONE	LNG,IPSC,BRST,SKIN,SKIN,PLCNT,GI,LNG,CRVX,BRST,MUS,MUS,BLD,BLD,BRN,SKIN,LNG	EGR1,FOSL1					7.7kb 5' of GDF15
19	18356588	0.24	0.57	rs12984770	A	C	0.09	0.33	0.4	0.27			LIV			Dbx1,Foxp1,Hmx,Mef2,Ncx,Sox				PGPEP1	intronic
19	18358207	0.24	0.57	rs12986231	T	C	0.22	0.35	0.4	0.27				ESDR,OVRY	ERALPHA_A	BCL,GATA,HDAC2,HMGN3,SRF,Sin3Ak-20				PGPEP1	intronic
19	18360036	0.24	0.57	rs35648412	G	A	0.09	0.32	0.4	0.25				BLD		Pax-5				PGPEP1	intronic
19	18360800	0.24	0.57	rs35343344	C	A	0.11	0.33	0.4	0.27			PLCNT			Crx				PGPEP1	intronic
19	18372430	0.24	1	rs28735394	A	G	0.14	0.11	0.18	0.11		SKIN	ESC, ESDR, IPSC, BLD, SKIN, GI, PLCNT, LIV			Foxp1,Pax-4,ZBTB7A,Zfp105				2.5kb 3' of PGPEP1
19	18356512	0.23	0.57	rs12983532	C	T	0.22	0.33	0.4	0.25			LIV			Maf,NF-E2,NRSF,Zfx				PGPEP1	intronic
19	18372430	0.23	0.96	rs138939100	A	AA,AG	0.14	0.11	0.19	0.11		SKIN	ESC, ESDR, IPSC, BLD, SKIN, GI, PLCNT, LIV							2.5kb 3' of PGPEP1
19	18375412	0.23	0.98	rs71355881	C	A	0.03	0.07	0.18	0.11		BLD	LNG, FAT, BLD, MUS, SKIN, GI, ADRL, KID, PLCNT, PANC, SPLN, CRVX, LIV	ESDR,BLD,SKIN,MUS,BLD	TAL1	Evi-1,NF-I				5.5kb 3' of PGPEP1
19	18351898	0.22	0.56	rs58547189	G	A	0.22	0.35	0.4	0.27						GATA,PLAG1,STAT,Sin3Ak-20				PGPEP1	intronic
19	18353271	0.22	0.56	rs62122391	G	A	0.09	0.33	0.4	0.24				IPSC						PGPEP1	intronic
19	18376731	0.22	0.98	rs12710316	C	T	0.03	0.07	0.18	0.12			FAT, SKIN, LIV, GI, BLD, CRVX	IPSC						6.8kb 3' of PGPEP1
19	18348567	0.21	0.53	rs12459368	A	G	0.09	0.35	0.42	0.27			ESC, BRN, SKIN	IPSC,LIV		Pbx3				PGPEP1	intronic
19	18365901	0.21	0.87	rs3195944	A	G	0.02	0.1	0.21	0.12		CRVX, BLD	ESC, ESDR, LNG, IPSC, FAT, BRST, BLD, MUS, BRN, SKIN, VAS, GI, ADRL, HRT, PLCNT, THYM, PANC, SPLN, LIV, BONE	ESDR,LNG,PLCNT,GI,BLD		MZF1::1-4,SETDB1,Sox		1 hit	4 hits	PGPEP1	3'-UTR
19	18367579	0.21	1	rs35319012	T	A	0.09	0.11	0.16	0.12			SKIN, FAT, PLCNT, LNG, PANC	MUS		Egr-1,FXR,Myb,Zec				PGPEP1	3'-UTR
19	18380117	0.21	0.98	rs35673587	A	T	0.02	0.11	0.17	0.13		CRVX, BLD	ESC, ESDR, LNG, FAT, BRST, BLD, MUS, SKIN, VAS, LIV, GI, PLCNT, THYM, PANC, HRT, BRN	ESDR,IPSC,IPSC,BLD,BLD,BLD,SKIN,SKIN,SKIN,GI,LNG,MUS,MUS,PLCNT,GI,GI,OVRY,PANC,MUS,LNG,CRVX,LIV,BRST,MUS,BLD,BLD,SKIN	AP2ALPHA,AP2GAMMA,STAT3,TBP,FOXA1,MAFK,P300,TCF4	CTCF,Ets				6kb 5' of GDF15
19	18350146	0.2	0.53	rs113230003	G	A	0.21	0.35	0.4	0.25			LIV			LBP-1,LUN-1				PGPEP1	intronic
19	18363732	0.2	-0.63	rs3746185	C	T	0	0.04	0.35	0.03			ESDR, LNG, IPSC, ESC, BRST, BLD, BRN, SKIN, FAT, LIV, GI, ADRL, MUS, PLCNT, OVRY, PANC, SPLN, CRVX, VAS	KID,MUS,OVRY,MUS		ELF1,EWSR1-FLI1,Egr-1,Ets,GATA,Myf,PU.1,Pax-5,TATA,p300				PGPEP1	3'-UTR
19	18384700	0.2	0.96	rs62122430	A	T	0.02	0.1	0.17	0.13		LIV	ESC, SKIN, GI, PLCNT, CRVX, BLD	IPSC,GI,GI,PLCNT,GI		EWSR1-FLI1				1.5kb 5' of GDF15
19	18387093	0.2	0.96	rs1227731	G	A	0.02	0.1	0.17	0.13		ESC, ESDR, LNG, IPSC, FAT, STRM, BRST, BLD, MUS, BRN, SKIN, LIV, GI, PANC, PLCNT, SPLN, CRVX, VAS, BONE	ESDR, BLD, SKIN, FAT, ADRL, MUS	ESDR,BLD,SKIN,SKIN,HRT,GI,GI,GI,LNG,LIV,BRST	POL2,HEY1,POL2B	AP-1,Maf		2 hits	3 hits	GDF15	intronic

## Sheet: Table S3 rs28568614
Table S3. Functional analysis for rs28568614 using HaploReg
Query SNP: rs28568614 and variants with r2 >= 0.2
chr	pos (hg38)	LD	LD	variant	Ref	Alt	AFR	AMR	ASN	EUR	SiPhy	Promoter	Enhancer	DNAse	Proteins	Motifs	NHGRI/EBI	GRASP QTL	Selected eQTL	GENCODE	dbSNP
		(r²)	(D')				freq	freq	freq	freq	cons	histone marks	histone marks		bound	changed	GWAS hits	hits	hits	genes	func annot
19	18368209	1	1	rs28568614	A	G	0.56	0.46	0.49	0.57			ESDR, FAT, GI, PLCNT, PANC, LNG, LIV	KID		Smad			1 hit	PGPEP1	3'-UTR
19	18368237	0.92	0.98	rs12610811	C	G	0.42	0.48	0.48	0.56			ESDR, FAT, GI, PLCNT, PANC, LNG, LIV			p300				PGPEP1	3'-UTR
19	18368837	0.9	0.96	rs749451	T	C	0.35	0.47	0.48	0.56			ESDR, ESC, IPSC, BRST, BRN, SKIN, FAT, GI, MUS, PLCNT, LNG, PANC, LIV, BLD	ESDR,IPSC,SKIN,LNG,PLCNT,OVRY,MUS,VAS		AP-1,ATF3,AhR::Arnt,Arnt,EBF,Myc,NF-E2,NRSF,Rad21		1 hit	2 hits	PGPEP1	3'-UTR
19	18370419	0.56	-0.97	rs2161106	T	C	0.07	0.31	0.38	0.25						DMRT5,RREB-1,Zfp105			2 hits	465bp 3' of PGPEP1
19	18376177	0.56	-0.98	rs4808790	G	C	0.03	0.31	0.38	0.23		BLD	FAT, BLD, SKIN, GI, MUS, CRVX, LIV	BLD					2 hits	6.2kb 3' of PGPEP1
19	18369799	0.55	-0.95	rs7226	C	T	0.28	0.32	0.39	0.25			ESC, ESDR, IPSC, BRST, BRN, SKIN, FAT, MUS, PLCNT, LNG, LIV, BLD	SKIN,PLCNT,MUS		BDP1,CCNT2,HNF4,INSM1,Klf4,Klf7,MOVO-B,PPAR,Pou2f2,RXRA,Rad21,SP1,TATA,TR4,Zbtb12		2 hits	4 hits	PGPEP1	3'-UTR
19	18372413	0.55	-0.95	rs12460909	G	A	0.22	0.49	0.39	0.45		SKIN	ESC, ESDR, IPSC, BLD, SKIN, GI, PLCNT, LIV			Foxm1,SIX5,Smad,Znf143			1 hit	2.5kb 3' of PGPEP1
19	18378272	0.54	-0.95	rs10424912	C	T	0.55	0.52	0.38	0.44						Nrf-2,TCF11::MafG			1 hit	7.9kb 5' of GDF15
19	18370523	0.53	-0.93	rs8105429	A	G	0.33	0.33	0.39	0.25						ATF3			2 hits	569bp 3' of PGPEP1
19	18379474	0.46	-0.83	rs12104325	G	A	0.69	0.53	0.41	0.45			LNG, FAT, BRST, BLD, SKIN, LIV, PLCNT, MUS, CRVX			Foxm1,SIX5,SP2,Znf143			3 hits	6.7kb 5' of GDF15
19	18380395	0.45	-0.83	rs4808791	G	A	0.11	0.33	0.41	0.24		SKIN, GI, CRVX, LIV, BLD	ESC, ESDR, LNG, IPSC, FAT, BRST, BLD, MUS, BRN, SKIN, VAS, LIV, GI, ADRL, HRT, PLCNT, THYM, PANC, BONE	ESDR,ESDR,LNG,IPSC,BRST,SKIN,SKIN,SKIN,GI,LNG,MUS,MUS,GI,GI,OVRY,PANC,MUS,GI,LNG,CRVX,LIV,BRST,MUS,BLD,BLD,BRN,SKIN,LNG	GR,ERALPHA_A,POL24H8,TCF4,CJUN,GTF2F1,JUND,POL2,SMC3,FOSL2,FOXA1,FOXA2,HNF4A,HNF4G,P300,RXRA,SP1,SREBP1,CMYC,HAE2F1	BCL,CCNT2,Ets,HNF4,PPAR,Pbx3,TCF12,p300			2 hits	5.8kb 5' of GDF15
19	18386331	0.42	-0.8	rs1059369	T	A	0.17	0.34	0.41	0.25				ESC,ESDR,ESDR,ESC,LNG,IPSC,IPSC,BLD,BLD,BLD,BLD,SKIN,SKIN,SKIN,GI,GI,KID,LNG,MUS,PLCNT,GI,GI,OVRY,PANC,MUS,GI,LNG,BLD,CRVX,LIV,BRST,MUS,MUS,VAS,BLD,BRN,SKIN,SKIN,LNG	POL2,CTCF,SIN3AK20,POL24H8,GABP,RAD21,TAF1,TAF7,YY1,BAF155,CEBPB,INI1,SMC3,CHD2,HDAC2,HEY1,BCLAF1,CMYC,CTCFL,E2F6,ETS1,HMGN3,JUND,MAX,NELFE,NRSF,POL2B,TAL1,ZBTB7A	Mtf1			5 hits	GDF15	missense
19	18388428	0.4	-0.78	rs1804826	G	T	0.15	0.33	0.41	0.25		ESC, ESDR, IPSC, FAT, STRM, BRST, BLD, MUS, BRN, SKIN, GI, ADRL, PLCNT, HRT, OVRY, LNG, CRVX, VAS, BONE	ESDR, IPSC, ESC, BLD, GI, BRN, HRT, MUS, THYM, PLCNT, SPLN	ESC,ESDR,ESDR,ESC,IPSC,IPSC,BLD,BLD,BLD,BLD,BLD,BLD,SKIN,HRT,GI,GI,KID,MUS,PLCNT,GI,THYM,PANC,MUS,GI,BLD,LIV,BLD,BLD	POL2,CTCF,CCNT2,ETS1,HEY1,TAF1,SUZ12	ATF3,BCL,NRSF,TATA,YY1			6 hits	GDF15	synonymous
19	18390225	0.4	-0.77	rs4808795	G	A	0.13	0.33	0.41	0.25		SKIN	BLD, SKIN, LNG, CRVX	ESDR,IPSC,SKIN,SKIN,SKIN,PLCNT,LNG,LIV,MUS,BLD	POL2,POL2S2,JUND,SIN3AK20,POL2B				7 hits	919bp 3' of LRRC25	intronic
19	18391265	0.4	-0.77	rs12461382	C	T	0.11	0.32	0.41	0.24			BLD, CRVX	ESDR,SKIN,PLCNT,LNG,LIV		Zbtb3			2 hits	LRRC25	3'-UTR
19	18393002	0.38	-0.76	rs73011458	A	G	0.07	0.33	0.41	0.25		BLD	BLD, PLCNT, GI, VAS, BONE	BLD,BLD,BLD,BLD		GATA,HDAC2,Irf,Pax-5,RXRA,p300			3 hits	LRRC25	intronic
19	18369361	0.36	0.94	rs1043063	C	T	0.24	0.29	0.28	0.36				ESC,MUS		E2F,Pou2f2,Rad21,Zfp691		1 hit	2 hits	PGPEP1	3'-UTR
19	18371548	0.32	0.91	rs17725099	G	A	0.25	0.22	0.27	0.25			SKIN, LNG, BLD	BLD		GLI,Zic			2 hits	1.6kb 3' of PGPEP1
19	18382254	0.3	0.86	rs58835482	TGGGGGCACCCTGA	T	0.4	0.21	0.27	0.24			ESC, ESDR, LNG, BRST, SKIN, ADRL, GI, MUS, PLCNT, THYM, BRN	ESDR,ESDR,BLD,KID,MUS,LIV	HEY1,POL2,TBP	CTCF,ERalpha-a,Esr2,Hic1,Maf,NF-E2,Nrf-2,Roaz,ZBTB7A,ZEB1				3.9kb 5' of GDF15
19	18385098	0.3	0.87	rs75347775	G	A	0.14	0.2	0.27	0.25		LIV	ESC, ESDR, BRST, SKIN, LIV, GI, PLCNT, CRVX, BLD	GI,GI,PLCNT		LUN-1				1.1kb 5' of GDF15
19	18381764	0.29	0.9	rs139242800	C	T	0.08	0.16	0.25	0.23			PLCNT, LNG, LIV, BLD			Ets,Irf,NF-I,SP1,TATA				4.4kb 5' of GDF15
19	18388612	0.29	0.84	rs1058587	C	G	0.14	0.2	0.28	0.25				ESC,ESDR,ESDR,ESDR,ESC,LNG,IPSC,IPSC,BRST,BLD,BLD,BLD,BLD,BLD,BLD,BLD,SKIN,SKIN,SKIN,SKIN,ADRL,BRN,BRN,HRT,GI,GI,KID,LNG,MUS,MUS,PLCNT,GI,THYM,GI,OVRY,PANC,MUS,GI,LNG,BLD,CRVX,LIV,BRST,MUS,MUS,VAS,BLD,BLD,BRN,SKIN,SKIN,LNG	CTCF,POL2,MEF2A,PAX5C20,PAX5N19,RAD21,RXRA,SIN3AK20,SMC3,TCF12,YY1,ZNF143,NFKB,GABP,TAF7,BAF155,CEBPB,CMYC,E2F6,MAX,POL2S2,CCNT2,CTCFL,ETS1,HDAC2,HMGN3,POL2B,TAF1,TBP,USF1,ZBTB7A,SUZ12,GATA1,ZNF263					GDF15	missense
19	18389912	0.29	0.84	rs16982345	G	A	0.14	0.2	0.28	0.25			BLD, SKIN, PLCNT	SKIN,SKIN,MUS,GI,OVRY,LNG,LIV,VAS,BLD	POL2S2,POL2,POL24H8,POL2B	ZEB1		3 hits	3 hits	735bp 3' of GDF15	intronic
19	18365901	0.26	0.97	rs3195944	A	G	0.02	0.1	0.21	0.12		CRVX, BLD	ESC, ESDR, LNG, IPSC, FAT, BRST, BLD, MUS, BRN, SKIN, VAS, GI, ADRL, HRT, PLCNT, THYM, PANC, SPLN, LIV, BONE	ESDR,LNG,PLCNT,GI,BLD		MZF1::1-4,SETDB1,Sox		1 hit	4 hits	PGPEP1	3'-UTR
19	18363777	0.25	0.56	rs3746184	T	A	0.09	0.41	0.43	0.36			ESDR, LNG, IPSC, ESC, BRST, BLD, BRN, SKIN, FAT, LIV, GI, ADRL, MUS, PLCNT, OVRY, PANC, SPLN, CRVX, VAS	PANC		HDAC2,Pax-4		1 hit	3 hits	PGPEP1	3'-UTR
19	18364865	0.25	0.57	rs4072287	C	A	0.25	0.56	0.55	0.66		FAT, BLD, STRM, BRN, SKIN, LNG, CRVX, BONE	ESC, ESDR, LNG, IPSC, FAT, STRM, BRST, BLD, MUS, BRN, SKIN, LIV, GI, ADRL, HRT, PLCNT, THYM, OVRY, PANC, SPLN, VAS	ESDR,ESDR,LNG,IPSC,IPSC,BRST,BLD,BLD,BLD,SKIN,SKIN,SKIN,BRN,HRT,GI,KID,LNG,MUS,MUS,PLCNT,GI,THYM,OVRY,PANC,GI,LNG,LIV,BRST,MUS,BLD,BRN,SKIN,LNG	POL2,HAE2F1	MAZR,NF-kappaB,Spz1,ZBTB7A,Zfp281			3 hits	PGPEP1	3'-UTR
19	18391564	0.25	0.85	rs116399833	C	A	0.12	0.19	0.25	0.21			BLD, CRVX	LNG		Foxa,Foxp1,HDAC2,RREB-1,Zfp105				LRRC25	3'-UTR
19	18371015	0.24	0.96	rs35911336	A	G	0.28	0.11	0.19	0.12			BLD			Myf,ZEB1				1.1kb 3' of PGPEP1
19	18371135	0.24	0.96	rs62122399	A	G	0.1	0.1	0.19	0.12			BLD			DBP,Foxa,HDAC2,TCF12,p300				1.2kb 3' of PGPEP1
19	18373270	0.24	0.96	rs74180880	A	G	0.11	0.1	0.19	0.12			ESC, ESDR, LNG, IPSC, FAT, BRST, BLD, MUS, BRN, SKIN, GI, ADRL, PLCNT, LIV, VAS			ATF3,ATF4,HEY1,Maf,SREBP,T3R,TATA				3.3kb 3' of PGPEP1
19	18378503	0.24	0.97	rs8105118	T	C	0.3	0.11	0.2	0.13			ESDR, LNG, FAT, STRM, MUS, SKIN, LIV, GI, PLCNT, PANC, CRVX, BRST, VAS, BLD, BONE	LNG,IPSC,BRST,SKIN,SKIN,PLCNT,GI,LNG,CRVX,BRST,MUS,MUS,BLD,BLD,BRN,SKIN,LNG	EGR1,FOSL1					7.7kb 5' of GDF15
19	18364080	0.23	0.67	rs200057670	C	CT	0.08	0.15	0.32	0.19			ESDR, LNG, IPSC, ESC, FAT, BRST, BLD, MUS, BRN, SKIN, LIV, GI, ADRL, HRT, PLCNT, OVRY, PANC, SPLN, CRVX, VAS	OVRY		EWSR1-FLI1,GATA,HDAC2,Pax-4,Pax-5,SP2,Smad4,p300				PGPEP1	3'-UTR
19	18392384	0.23	0.82	rs45543339	C	T	0.18	0.19	0.24	0.25		BLD	BLD, GI, LIV	BLD		LUN-1			1 hit	LRRC25	intronic
19	18372430	0.22	0.95	rs138939100	A	AA,AG	0.14	0.11	0.19	0.11		SKIN	ESC, ESDR, IPSC, BLD, SKIN, GI, PLCNT, LIV							2.5kb 3' of PGPEP1
19	18372430	0.22	0.98	rs28735394	A	G	0.14	0.11	0.18	0.11		SKIN	ESC, ESDR, IPSC, BLD, SKIN, GI, PLCNT, LIV			Foxp1,Pax-4,ZBTB7A,Zfp105				2.5kb 3' of PGPEP1
19	18375412	0.22	0.96	rs71355881	C	A	0.03	0.07	0.18	0.11		BLD	LNG, FAT, BLD, MUS, SKIN, GI, ADRL, KID, PLCNT, PANC, SPLN, CRVX, LIV	ESDR,BLD,SKIN,MUS,BLD	TAL1	Evi-1,NF-I				5.5kb 3' of PGPEP1
19	18356588	0.21	0.54	rs12984770	A	C	0.09	0.33	0.4	0.27			LIV			Dbx1,Foxp1,Hmx,Mef2,Ncx,Sox				PGPEP1	intronic
19	18358207	0.21	0.54	rs12986231	T	C	0.22	0.35	0.4	0.27				ESDR,OVRY	ERALPHA_A	BCL,GATA,HDAC2,HMGN3,SRF,Sin3Ak-20				PGPEP1	intronic
19	18358534	0.21	-0.64	rs4808786	A	G	0.02	0.04	0.34	0.03						Pitx2				PGPEP1	intronic
19	18360036	0.21	0.54	rs35648412	G	A	0.09	0.32	0.4	0.25				BLD		Pax-5				PGPEP1	intronic
19	18360800	0.21	0.54	rs35343344	C	A	0.11	0.33	0.4	0.27			PLCNT			Crx				PGPEP1	intronic
19	18363732	0.21	-0.65	rs3746185	C	T	0	0.04	0.35	0.03			ESDR, LNG, IPSC, ESC, BRST, BLD, BRN, SKIN, FAT, LIV, GI, ADRL, MUS, PLCNT, OVRY, PANC, SPLN, CRVX, VAS	KID,MUS,OVRY,MUS		ELF1,EWSR1-FLI1,Egr-1,Ets,GATA,Myf,PU.1,Pax-5,TATA,p300				PGPEP1	3'-UTR
19	18367579	0.21	1	rs35319012	T	A	0.09	0.11	0.16	0.12			SKIN, FAT, PLCNT, LNG, PANC	MUS		Egr-1,FXR,Myb,Zec				PGPEP1	3'-UTR
19	18376731	0.21	0.96	rs12710316	C	T	0.03	0.07	0.18	0.12			FAT, SKIN, LIV, GI, BLD, CRVX	IPSC						6.8kb 3' of PGPEP1
19	18356512	0.2	0.54	rs12983532	C	T	0.22	0.33	0.4	0.25			LIV			Maf,NF-E2,NRSF,Zfx				PGPEP1	intronic
19	18380117	0.2	0.96	rs35673587	A	T	0.02	0.11	0.17	0.13		CRVX, BLD	ESC, ESDR, LNG, FAT, BRST, BLD, MUS, SKIN, VAS, LIV, GI, PLCNT, THYM, PANC, HRT, BRN	ESDR,IPSC,IPSC,BLD,BLD,BLD,SKIN,SKIN,SKIN,GI,LNG,MUS,MUS,PLCNT,GI,GI,OVRY,PANC,MUS,LNG,CRVX,LIV,BRST,MUS,BLD,BLD,SKIN	AP2ALPHA,AP2GAMMA,STAT3,TBP,FOXA1,MAFK,P300,TCF4	CTCF,Ets				6kb 5' of GDF15

## Sheet: Table S4 rs149783780
Table S4. Functional analysis for rs149783780 using HaploReg
Query SNP: rs149783780 and variants with r2 >= 0.2
chr	pos (hg38)	LD	LD	variant	Ref	Alt	AFR	AMR	ASN	EUR	SiPhy	Promoter	Enhancer	DNAse	Proteins	Motifs	NHGRI/EBI	GRASP QTL	Selected eQTL	GENCODE	dbSNP
		(r²)	(D')				freq	freq	freq	freq	cons	histone marks	histone marks		bound	changed	GWAS hits	hits	hits	genes	func annot
8	89014470	1	1	rs149783780	CAAA	C										Foxp1,HDAC2,Zfp105,p300				277kb 3' of RP11-586K2.1

## Sheet: Table S5 rs2867907
Table S5. Functional analysis for rs2867907 using HaploReg
Query SNP: rs2867907 and variants with r2 >= 0.2
chr	pos (hg38)	LD	LD	variant	Ref	Alt	AFR	AMR	ASN	EUR	SiPhy	Promoter	Enhancer	DNAse	Proteins	Motifs	NHGRI/EBI	GRASP QTL	Selected eQTL	GENCODE	dbSNP
		(r²)	(D')				freq	freq	freq	freq	cons	histone marks	histone marks		bound	changed	GWAS hits	hits	hits	genes	func annot
11	55403400	1	1	rs2867907	C	T										Irx,Pou2f2,TATA,TEF				34kb 3' of OR4A15

## Sheet: Table S6 rs75393668
Table S6. Functional analysis for rs75393668 using HaploReg
Query SNP: rs75393668 and variants with r2 >= 0.2
chr	pos (hg38)	LD	LD	variant	Ref	Alt	AFR	AMR	ASN	EUR	SiPhy	Promoter	Enhancer	DNAse	Proteins	Motifs	NHGRI/EBI	GRASP QTL	Selected eQTL	GENCODE	dbSNP
		(r²)	(D')				freq	freq	freq	freq	cons	histone marks	histone marks		bound	changed	GWAS hits	hits	hits	genes	func annot
4	107235657	1	1	rs117976851	T	C	0	0	0.1	0						BCL,NF-kappaB,Znf143				DKK2
4	107236286	1	1	rs75393668	T	C	0	0	0.1	0						GR				DKK2
4	107234110	0.92	0.96	rs17009049	G	A	0.12	0.01	0.1	0						AP-1,p300				DKK2
4	107239257	0.92	0.96	rs12650608	G	A	0.12	0.01	0.1	0			FAT			BATF,Bach1,Foxf1,Foxi1,GR				DKK2
4	107241927	0.92	0.96	rs149530527	ATTC	A	0.12	0.01	0.1	0						Dbx1,Foxp1,HDAC2,Irf,Ncx,Pou4f3,Sox				DKK2
4	107213988	0.9	0.96	rs12650235	C	T	0.11	0.01	0.09	0			FAT, STRM, MUS, SKIN, PLCNT	SKIN		Dobox4,TEF-1,Zfp410				DKK2
4	107214615	0.9	0.96	rs60630256	G	A	0.21	0.01	0.09	0			SKIN		TCF4	HNF4,Rad21,SEF-1,TAL1,YY1				DKK2
4	107217783	0.9	0.96	rs73837845	G	T	0.21	0.02	0.09	0						Nrf1,Pax-8,p300				DKK2
4	107218579	0.9	0.96	rs77020745	G	A	0.21	0.02	0.09	0						AP-1,ELF1,ERalpha-a,NRSF,YY1				DKK2
4	107219057	0.9	0.96	rs59683869	C	T	0.25	0.02	0.09	0						AFP1,Barx1,Cdx,Dbx1,Dbx2,Fox,HNF1,Hlx1,Hlxb9,Hoxa5,Hoxa9,Hoxb13,Hoxb6,Hoxb7,Hoxb9,Hoxc6,Hoxd8,Ncx,Nkx6-1,Pou3f2,Pou3f4				DKK2
4	107219771	0.9	0.96	rs55758703	C	A	0.21	0.02	0.09	0						DMRT1,DMRT2,DMRT3,HNF1,Pou2f2,TCF4				DKK2
4	107220267	0.9	0.96	rs17037555	C	T	0.11	0.01	0.09	0			FAT, SKIN			Hltf,Pax-6				DKK2
4	107223613	0.9	0.96	rs114132099	T	C	0.11	0.01	0.09	0						Bcl6b,Cdx,Dbx1,GATA,Irf,Mef2,Ncx,Pax-6,TATA				DKK2
4	107227071	0.9	0.96	rs11937476	C	T	0.26	0.02	0.09	0						Barhl1,Dbx2,En-1,Prrx2,Sox				DKK2
4	107227218	0.9	0.96	rs73837849	G	A	0.11	0.01	0.09	0						Ik-2,Mef2,NF-AT				DKK2
4	107232469	0.9	0.96	rs76727607	G	T	0.11	0.01	0.1	0						Dobox4,SIX5,STAT,Sox				DKK2
4	107231236	0.88	0.94	rs77148378	T	G	0.26	0.02	0.1	0						Dbx1,HNF1,Hmx,Ncx,Nkx6-1,OTX,Zfp105				DKK2
4	107225345	0.83	0.94	rs12646290	T	C	0.27	0.11	0.1	0.14						AIRE,Pitx2				DKK2
4	107218511	0.82	0.96	rs140101215	G	A	0.11	0.01	0.09	0										DKK2
4	107230056	0.82	0.94	rs139826810	GAAGAA	G	0.11	0.01	0.09	0						Cart1,Evi-1,Foxa,HDAC2,Hoxa5,Pax-5,RXRA,p300				DKK2
4	107205861	0.8	0.92	rs12647959	G	C	0.11	0.01	0.1	0						Gfi1,Gfi1b,NF-Y,Nrf1,Pax-2				DKK2
4	107219725	0.76	1	rs146023060	A	G	0	0	0.08	0						Rhox11				DKK2
4	107248989	0.46	0.96	rs59204993	A	G	0.35	0.12	0.17	0.11			FAT, MUS, BRN, SKIN							DKK2
4	107242114	0.43	1	rs139902624	T	C	0	0	0.04	0						CEBPD,STAT				DKK2
4	107213357	0.42	-0.93	rs28549261	C	G	0.35	0.72	0.82	0.56			SKIN, ADRL, LIV	SKIN	CTCF	HDAC2,Irf				DKK2
4	107228302	0.42	-0.93	rs4505898	C	T	0.32	0.72	0.82	0.56						Irf				DKK2
4	107211913	0.35	0.95	rs7691374	C	A	0.55	0.27	0.22	0.44			SKIN, GI			NF-kappaB,Pax-5				DKK2
4	107237206	0.32	0.95	rs117601024	T	C	0	0	0.04	0						YY1				DKK2
4	107254414	0.27	0.63	rs78389285	A	C	0.03	0.07	0.07	0.09						HNF1,Nkx2				DKK2
4	107204968	0.22	1	rs188103731	C	T	0.01	0	0.02	0						E2F,Egr-1,Nrf1,RREB-1,Zfp161				DKK2
4	107233908	0.22	-0.97	rs6842555	A	G	0.27	0.65	0.68	0.49						Cart1,DMRT2,Hoxb6,Ncx,Nkx6-1,PLZF,Pax-4,Pou2f2,Pou5f1,Sox,TATA				DKK2
4	107247913	0.22	-0.95	rs923744	A	G	0.33	0.78	0.7	0.82			STRM, MUS, GI	ESDR,BRN,LNG,MUS,MUS,MUS,MUS,SKIN	P300	Irx,Sox				DKK2
4	107255629	0.21	0.56	rs72886038	C	T	0.24	0.07	0.07	0.06		MUS	STRM, BRST, SKIN, ADRL, PLCNT, MUS, BONE	SKIN,ADRL		Egr-1,Glis2,MZF1::1-4,TFII-I,ZNF219,Zfp740				DKK2
4	107303371	0.2	0.82	rs140025029	A	G	0	0	0.03	0										1.5kb 3' of RP11-713M6.2
